# Supplementary material for: Under threat by popular vote: German-speaking immigrants’ affect and cognitions following the Swiss vote against mass immigration
Source: PLoS One. 2017 Apr 13;12(4):e0175896. doi: 10.1371/journal.pone.0175896 (PMC5391132; doi:10.1371/journal.pone.0175896)
Supplement: S1 File — (DAT) [file pone.0175896.s001.dat]

Subject_ID	CH_Live	CH_Work	CH_Study	CH_Nothing	Gender	Age	Education	Nationality	MotherTongue_german	MotherTongue_not_german	Residence_Permit	Political_Attitude	Time_CH	Leave_CH	Canton	Swiss_Friends	NF_Belonging	NF_Selfesteem	NF_Control	NF_Recognition	Mood	Hurt_01	Hurt_02	Attitude_CH_bad_good	Attitude_CH_negative_positive	Attitude_CH_dissatisfied_satisfied	LifeSatisfaction01	LifeSatisfaction02	LifeSatisfaction03	LifeSatisfaction04	LifeSatisfaction05	Attitude_Regulation01	Attitude_Regulation02	Attitude_Regulation03	Attitude_Regulation04
22	1	1	0	0	2	36	3	British	2	Englische	3	10	161	1	5	3	1	3	2	1	1	8	9	3	2	3	6	6	6	6	6	2	2	3	3
23	1	1	0	0	1	27	1	Deutsch	1	-99	2	6	18	2	26	1	3	3	2	6	2	6	3	3	3	3	5	4	4	5	3	5	5	6	4
24	1	1	0	0	1	33	2	Deutsch	2	Vietnamesich	2	6	78	1	26	2	5	4	5	5	5	1	6	4	3	4	6	6	7	5	5	5	2	4	2
26	1	0	0	0	2	39	4	Ungarisch	2	Ungarisch	2	6	34	1	26	2	5	5	5	5	5	1	1	4	4	4	4	5	5	5	5	5	5	4	4
27	1	1	0	0	1	38	5	deutsch	1	-99	3	6	72	2	26	2	2	2	1	5	3	7	9	3	2	4	6	7	6	4	6	4	5	4	1
30	1	1	0	0	2	51	2	Niederlande	2	Niederländisch	3	9	284	5	12	3	1	1	1	9	1	9	9	1	1	1	6	7	7	7	6	3	3	5	3
32	1	1	0	0	2	28	4	Österreich	1	-99	3	6	78	1	26	2	5	5	5	8	5	3	3	4	4	4	6	6	6	6	5	4	6	6	5
33	0	0	1	0	1	24	3	deutsch	1	-99	2	7	-66	-77	-77	2	3	2	5	5	3	6	7	3	3	3	5	5	5	5	4	3	3	3	2
36	1	1	0	0	2	26	4	deutsch	1	-99	2	4	9	3	5	1	2	2	2	4	3	9	9	1	1	1	4	5	5	6	5	5	4	2	4
38	1	1	0	0	1	40	4	Italien	2	Italienisch	3	5	60	1	5	3	6	5	3	6	5	5	2	3	3	2	4	5	6	4	3	4	1	5	4
40	1	1	0	0	1	31	4	Deutsch	1	-99	3	3	78	6	26	2	2	2	2	3	1	9	9	1	1	1	3	4	3	5	3	3	3	2	2
46	1	1	0	0	1	36	4	Deutsch	1	-99	3	4	75	5	5	2	4	3	3	7	3	6	9	3	3	3	6	6	6	6	6	1	1	1	4
47	1	1	0	0	2	54	2	österreich	1	-99	3	2	200	1	6	2	3	3	1	3	3	7	7	3	3	3	2	3	4	4	4	2	2	2	2
51	1	0	0	0	2	35	3	Deutschland/USA	1	-99	2	4	56	4	4	2	3	3	3	3	3	7	7	3	3	3	6	6	6	6	5	3	3	4	2
55	0	0	1	0	1	23	2	Deutsch	1	-99	5	6	-66	-77	-77	2	4	4	2	5	5	3	9	2	2	3	3	6	4	4	2	2	1	2	1
61	1	0	0	0	2	36	3	Deutsch	1	-99	1	3	10	7	5	2	3	1	5	3	3	5	9	2	2	2	3	3	2	3	2	2	1	1	1
62	1	1	1	0	2	27	5	deutsch	1	-99	2	2	42	2	5	2	3	3	1	2	4	3	3	2	2	2	6	6	6	5	5	2	2	1	1
64	1	1	0	0	2	36	3	Deutsch	1	-99	2	2	22	4	21	1	2	3	1	4	1	8	8	2	2	2	3	2	3	2	3	1	1	1	1
67	1	1	0	0	2	35	4	Österreich	1	-99	3	5	180	1	21	3	3	2	4	2	3	5	7	3	2	3	5	5	4	4	2	3	2	3	1
70	1	1	0	0	2	30	3	Deutsch	1	-99	2	5	49	2	12	2	2	2	2	2	2	8	8	2	2	2	2	6	2	6	2	5	5	3	3
71	1	1	0	0	2	26	4	Deutsch	1	-99	1	7	36	1	5	2	3	3	2	6	4	5	7	3	3	4	5	6	5	5	4	4	4	4	5
72	0	0	1	0	2	21	2	Deutsch	1	-99	5	3	-66	-77	-77	2	2	2	2	3	3	8	8	2	2	2	7	6	7	7	7	2	1	1	1
75	1	1	0	0	1	40	5	Österreich	1	-99	2	3	143	3	26	2	3	4	2	6	5	2	4	3	3	4	3	5	5	3	2	2	3	4	2
79	0	1	1	0	1	24	2	Deutsch	1	-99	5	7	-66	-77	-77	3	7	5	5	5	5	1	1	4	4	4	7	6	6	7	6	6	6	7	5
82	1	1	0	0	2	31	1	deutsch	1	-99	2	7	99	1	26	6	9	8	8	8	9	1	1	4	4	4	6	6	6	5	6	6	5	7	4
84	0	0	1	0	1	22	2	Deutsch	1	-99	5	3	-66	-77	-77	2	3	2	1	2	2	6	8	2	2	2	7	7	7	6	7	1	2	1	1
86	1	1	0	0	2	26	4	Deutsch	1	-99	2	7	40	2	5	2	3	5	1	1	5	3	7	2	2	4	6	7	5	4	7	3	1	2	3
89	0	1	0	0	2	29	4	deutsch	1	-99	5	3	-66	-77	-77	2	4	2	2	5	4	5	7	4	4	4	5	5	4	4	5	2	2	2	2
91	0	1	0	0	1	43	2	Turkisch	2	Turkisch	5	4	-66	-77	-77	3	1	1	1	2	2	8	8	3	3	2	5	5	6	6	6	2	2	1	1
93	1	1	0	0	1	35	1	Österreich	1	-99	5	7	2	1	8	1	9	9	5	7	7	1	1	4	4	4	4	5	5	4	2	3	5	5	4
94	1	1	0	0	2	44	2	deutsch	1	-99	2	8	28	1	1	4	3	3	4	5	2	7	3	2	2	4	6	6	6	5	6	6	5	4	4
95	1	1	0	0	2	32	4	deutsch	1	-99	3	4	62	2	5	2	3	2	1	5	2	7	9	4	4	4	2	6	4	4	5	2	1	1	1
96	1	1	0	0	2	33	2	Österreich	1	-99	3	4	100	1	6	6	1	2	1	8	2	7	9	2	2	2	5	4	5	5	5	3	3	3	1
98	1	1	1	0	1	30	4	Italien	2	Italienisch	3	3	363	3	20	6	1	1	1	1	1	9	9	3	3	1	2	2	5	5	7	1	1	1	1
100	1	0	0	0	2	35	2	Deutsch	1	-99	3	6	18	1	2	4	4	7	7	7	7	1	1	7	7	7	7	7	7	7	7	7	7	7	7
102	1	1	0	0	2	55	1	Deutsch	1	-99	2	2	17	4	25	1	5	2	1	1	5	2	7	4	4	4	6	5	4	6	6	4	2	3	6
104	1	1	0	0	1	41	4	Österreich	1	-99	3	7	96	3	16	2	1	1	1	9	1	1	1	1	1	1	6	7	6	6	6	1	1	1	1
105	1	0	0	0	2	28	3	Österreich	1	-99	2	5	42	1	16	4	2	2	4	7	4	1	3	3	3	3	5	6	5	6	5	2	2	2	2
110	1	1	0	0	2	27	4	Österreich	1	-99	1	4	9	6	21	2	5	3	3	5	5	2	7	2	3	4	4	5	4	5	3	5	3	2	3
112	1	1	0	0	2	36	5	Österreich	1	-99	2	6	55	7	26	1	5	5	5	5	5	1	2	4	4	4	3	5	3	3	3	3	3	3	2
113	1	1	0	0	1	25	2	österreich	1	-99	3	3	58	2	6	1	4	3	5	7	4	3	6	3	3	3	5	6	7	6	7	2	1	1	1
116	1	1	0	0	1	39	4	Deutsch	1	-99	2	6	50	1	26	6	1	1	3	5	3	6	9	3	3	4	5	6	6	7	5	2	2	2	2
118	1	1	0	0	2	28	4	Deutsch	1	-99	2	6	60	2	6	5	2	2	1	3	1	8	6	4	4	4	5	6	5	6	5	2	3	3	1
119	1	1	0	0	2	28	1	Deutsch	1	-99	3	4	85	3	6	6	3	2	2	2	2	8	8	3	3	3	5	6	4	5	2	4	3	2	2
120	1	1	0	0	1	38	2	Österreich	1	-99	2	7	20	2	25	1	6	5	5	6	4	5	7	3	4	4	5	6	5	5	4	4	4	2	3
121	1	1	0	0	2	36	2	Österreich	1	-99	3	5	84	2	12	6	1	1	2	3	2	8	9	2	2	2	5	4	3	2	4	2	2	2	2
122	1	1	0	0	1	43	4	Österreich	1	-99	3	4	84	2	26	2	4	4	5	5	5	1	9	3	3	4	6	6	6	5	4	2	2	2	2
123	1	1	0	0	2	45	4	Deutsch	1	-99	3	4	144	1	6	7	3	3	5	5	3	7	7	2	2	2	6	6	6	6	5	5	4	4	4
124	1	1	0	0	1	32	1	deutsch	1	-99	3	7	75	1	16	3	5	5	5	5	6	1	1	5	6	5	5	6	6	5	6	4	5	6	4
126	1	1	0	0	1	34	2	AT	1	-99	2	4	7	7	6	2	3	1	2	2	1	8	9	1	1	1	5	4	4	5	5	1	1	1	1
127	1	0	0	0	2	37	3	Deutsch	1	-99	3	6	62	5	25	2	3	5	1	4	5	4	8	3	2	4	3	2	5	6	3	5	3	4	3
132	1	1	1	0	2	22	2	Deutsch	1	-99	2	6	29	2	26	4	3	5	2	5	4	2	6	4	4	2	4	5	6	6	3	3	2	3	2
137	1	1	0	0	2	30	4	Spanien	2	Spanisch	2	3	32	2	12	2	3	3	2	5	2	6	9	1	1	1	3	2	4	2	2	7	3	1	1
139	1	1	0	0	2	25	4	deutsch	1	-99	2	4	8	5	8	2	2	3	2	4	4	4	6	3	4	3	2	2	5	4	4	2	3	5	3
140	1	0	1	0	1	20	2	Türkei	2	Türkisch	3	5	249	1	5	4	1	2	1	4	3	7	8	3	2	3	4	7	7	5	3	2	1	3	2
146	1	1	0	0	2	30	5	deutsch	1	-99	2	2	50	1	5	2	3	2	1	6	3	2	4	2	2	2	4	5	5	5	1	2	1	1	1
157	1	0	0	0	1	45	4	deutsch	1	-99	3	3	75	2	26	1	1	1	1	1	1	9	9	1	1	1	5	5	5	5	5	1	1	1	1
159	0	1	0	0	1	49	3	Deutsch	1	-99	5	4	-66	-77	-77	3	1	1	5	5	3	8	5	2	2	2	6	6	7	6	7	1	2	2	1
160	1	1	0	0	2	31	1	Österreich	1	-99	2	6	57	1	4	5	3	3	5	5	4	4	4	4	4	4	5	3	7	5	7	6	6	6	6
164	1	1	0	0	1	27	4	deutsch	1	-99	2	3	7	5	5	4	2	2	2	2	2	8	8	4	4	4	5	4	5	4	3	1	2	1	1
166	1	1	0	0	2	39	2	Österreich	1	-99	3	4	118	5	16	4	2	2	2	4	2	6	8	2	2	2	5	5	5	4	3	5	4	5	3
167	1	1	0	0	1	32	1	Deutsch	1	-99	3	3	72	4	5	2	3	2	6	3	1	3	1	4	4	3	6	6	7	6	7	4	1	2	2
169	1	1	0	0	2	37	3	USA	2	Englisch	3	3	91	4	12	1	2	1	2	5	1	5	8	2	2	2	4	5	4	4	3	3	2	3	2
173	1	1	0	0	1	46	4	deutsch	1	-99	3	3	108	1	5	2	2	2	2	5	2	8	8	4	4	4	5	6	6	6	6	3	3	2	3
174	1	1	0	0	2	28	4	deutsch	1	-99	2	6	16	4	4	2	4	4	4	4	4	5	6	4	4	4	3	4	4	4	2	5	4	5	4
175	1	1	0	0	2	30	2	Deutsch	1	-99	2	6	32	1	5	2	1	1	1	9	5	3	3	4	4	4	5	5	7	6	5	2	2	2	1
176	1	1	0	0	1	26	1	deutschp	1	-99	2	6	36	1	5	6	6	3	5	5	9	1	1	5	5	5	6	6	7	7	7	6	3	7	6
177	1	1	0	0	1	25	1	Deutsch	1	-99	2	4	79	1	4	3	5	4	3	9	3	1	6	4	4	4	5	6	6	4	4	6	4	5	5
178	1	1	0	0	1	37	2	Deutschland	1	-99	3	8	82	1	5	6	9	9	3	9	9	1	1	7	7	7	5	6	7	6	6	2	2	7	4
179	1	1	0	0	2	48	1	Deutsch	1	-99	2	5	6	7	5	1	1	1	1	4	1	7	9	4	4	4	5	5	5	5	3	4	3	4	4
182	1	0	0	0	2	30	4	deutsch	1	-99	2	3	40	2	26	3	2	3	1	5	2	8	8	2	2	2	3	3	4	5	3	4	1	1	2
183	1	1	0	0	2	25	4	deutsch	1	-99	2	3	6	3	8	2	3	3	3	5	3	7	7	3	3	4	4	3	5	5	4	2	2	2	2
184	1	1	0	0	2	30	4	deutsch	1	-99	2	3	64	5	26	2	3	3	5	5	5	5	3	4	4	3	4	5	5	5	4	2	2	2	1
185	1	1	0	0	2	41	1	deutsch	1	-99	3	6	168	1	5	6	6	6	6	6	6	1	1	4	4	4	5	4	6	4	2	6	6	6	6
186	0	1	1	0	1	23	3	Deutsch	1	-99	5	3	-66	-77	-77	2	1	1	5	5	3	9	9	1	1	1	6	6	6	6	7	1	1	1	1
195	1	1	0	0	2	27	4	deutsch	1	-99	2	2	24	7	26	1	1	1	1	3	1	8	8	2	2	2	6	6	6	6	4	1	1	1	1
196	1	1	0	0	1	34	5	Vereinigte Königreich	2	Englisch	2	3	8	4	26	2	3	1	1	7	3	5	5	3	3	2	4	6	4	5	1	3	5	3	5
198	1	1	0	0	2	26	4	deutsch	1	-99	2	3	45	1	26	2	2	3	3	7	6	5	8	4	4	4	4	5	4	5	2	2	2	2	2
199	0	0	1	0	2	21	2	Deutsch	1	-99	5	4	-66	-77	-77	2	3	3	3	3	4	6	7	3	3	3	5	6	6	6	5	4	2	2	4
200	1	0	0	0	2	26	4	deutsch	1	-99	2	7	26	2	26	2	2	3	1	3	1	5	8	4	4	3	4	5	5	5	4	1	2	3	1
205	1	1	0	0	2	47	2	deutsch	1	-99	2	6	6	4	12	1	1	1	3	1	1	9	7	3	1	1	3	3	3	4	4	4	5	6	2
207	1	1	0	0	2	32	4	deutsch	1	-99	2	2	54	7	5	1	1	1	4	5	1	9	9	1	1	1	2	3	3	2	2	3	3	3	3
209	1	1	0	0	2	36	4	deutsch	1	-99	1	3	36	1	5	6	2	5	2	5	5	6	7	2	2	4	7	7	7	7	7	1	3	2	1
210	1	1	0	0	1	42	1	Deutsch	1	-99	3	3	96	1	4	2	6	6	5	5	5	1	5	4	4	4	5	7	7	7	5	2	2	2	1
211	1	1	0	0	2	24	1	deutsch	1	-99	2	6	7	7	26	1	1	1	1	1	1	9	9	1	1	1	1	1	1	1	1	1	1	1	1
212	1	1	1	0	1	26	3	Deutschland	1	-99	2	3	26	7	26	4	5	5	5	5	5	5	5	5	5	5	4	4	6	4	4	1	1	1	1
213	1	1	0	0	2	35	2	deutsch	1	-99	2	4	42	1	4	2	2	2	1	2	2	8	8	2	2	2	6	6	6	6	6	5	5	5	4
215	0	1	1	0	1	35	4	deutsche	1	-99	2	2	-66	-77	-77	3	2	2	1	6	2	5	3	4	3	3	5	4	4	4	2	2	1	2	1
217	1	1	1	0	2	26	4	Deutsch	1	-99	2	2	18	5	26	2	4	4	3	5	4	6	8	3	2	3	3	5	3	5	7	1	1	2	1
218	1	1	0	0	2	32	2	Deutsch	1	-99	3	6	62	3	5	1	1	1	4	6	4	9	9	4	4	3	6	6	6	4	1	4	4	2	2
219	1	1	0	0	2	28	4	deutsch	1	-99	2	4	77	4	26	2	1	2	3	5	3	6	7	4	3	4	6	6	6	6	6	3	2	2	1
220	1	1	0	0	0	33	1	deutsch	1	-99	3	6	93	1	4	2	3	4	3	5	3	5	5	4	3	3	5	6	5	5	4	4	6	6	5
225	1	0	0	0	0	46	4	TR	2	Türkisch	3	6	240	1	12	2	3	3	3	5	5	3	6	4	4	4	5	6	6	6	5	5	4	5	4
226	1	1	1	0	2	26	3	deutsch	1	-99	2	3	50	3	26	4	3	4	1	1	3	6	6	3	3	3	6	6	7	7	7	3	3	2	2
227	1	0	1	0	2	26	3	Deutsch	1	-99	2	5	42	1	26	3	5	3	1	5	3	7	3	1	1	4	2	3	4	4	1	2	3	2	2
229	1	1	1	0	1	31	4	Österreich	1	-99	2	3	24	7	26	2	5	5	1	5	5	1	9	3	3	4	6	6	6	6	5	2	1	1	1
230	1	0	1	0	2	27	4	Deutsch	1	-99	2	4	60	3	26	4	2	4	2	7	1	7	9	4	4	2	5	4	5	7	6	2	3	1	1
232	0	0	1	0	2	25	3	ungarn	2	ungarisch	2	6	-66	-77	-77	3	1	1	3	3	2	7	9	4	4	4	5	2	4	4	7	4	4	4	4
234	1	1	0	0	2	28	4	Österreich	1	-99	2	4	70	4	6	5	2	3	4	5	4	6	8	3	3	3	2	2	2	2	3	2	2	2	2
237	1	0	1	0	2	20	2	Deutsch	1	-99	1	2	5	1	5	3	1	2	3	6	2	9	9	2	2	3	5	6	6	5	5	1	1	4	2
238	1	1	0	0	2	31	4	deutsch	1	-99	1	6	7	4	5	1	1	1	3	5	1	9	7	1	1	3	2	2	4	4	3	5	4	2	1
240	1	1	0	0	0	47	1	Deutsch	1	-99	2	4	60	7	26	2	2	5	5	5	2	7	3	4	4	4	2	2	6	4	2	5	2	2	2
244	1	1	0	0	2	32	4	Deutsch	1	-99	2	3	86	1	1	7	1	1	1	1	1	9	9	3	3	4	5	4	6	7	7	2	4	2	2
246	1	1	0	0	2	25	4	Deutsch	1	-99	2	2	5	1	26	5	1	1	1	5	3	9	9	3	3	2	5	6	7	7	6	1	1	1	1
253	0	0	1	0	2	26	3	Südafrika	2	Englisch	2	3	-66	-77	-77	2	1	2	2	1	1	8	9	3	3	2	6	7	5	7	4	2	3	1	1
254	1	1	0	0	2	35	4	Deutsch	1	-99	2	6	6	7	5	3	1	1	1	1	5	9	9	1	1	1	3	4	5	6	7	1	1	1	1
255	1	1	1	0	2	24	4	Deutschland und Frankreich	1	-99	2	6	31	5	5	3	2	2	1	5	1	9	9	1	1	1	6	6	6	6	6	1	1	1	1
256	0	0	1	0	2	23	3	Österreich	1	-99	2	7	-66	-77	-77	2	1	2	1	6	2	5	9	2	2	2	6	7	7	6	6	2	1	2	1
257	1	1	0	0	2	38	1	deutsch	1	-99	2	2	3	4	1	1	2	2	1	5	1	7	9	1	1	1	4	2	1	6	1	1	1	1	1
258	1	0	1	0	2	29	4	AUT	1	-99	2	4	15	1	5	3	4	4	3	4	4	2	3	2	2	2	5	3	3	6	3	2	1	1	1
259	0	0	1	0	2	21	2	Deutsch	1	-99	2	7	-66	-77	-77	2	5	5	5	5	5	3	5	2	3	3	5	6	5	6	5	2	2	2	1
260	0	0	1	0	2	24	3	Liechtenstein	1	-99	5	3	-66	-77	-77	2	1	2	1	4	1	7	9	1	1	1	7	6	7	7	7	2	2	1	1
263	1	1	0	0	2	44	4	deutsche	1	-99	4	6	83	1	8	2	3	2	1	1	1	9	9	1	1	1	6	5	5	7	4	1	3	1	1
268	1	1	1	0	2	23	3	deutsch	1	-99	2	3	42	1	26	3	3	2	3	6	4	4	8	3	3	4	2	1	2	4	3	2	1	2	2
272	1	1	1	0	1	31	1	Deutsch	1	-99	3	1	186	1	22	2	3	2	1	1	1	9	9	1	1	1	4	4	4	6	7	2	2	2	1
273	1	1	1	0	2	28	4	deutsch	1	-99	2	5	25	1	26	3	1	1	1	5	3	9	9	4	4	3	5	6	6	6	6	1	1	1	1
274	1	0	1	0	2	28	3	Österreich	1	-99	2	2	8	2	5	2	2	3	2	1	5	1	8	4	4	4	6	5	6	6	6	1	1	1	1
275	1	1	0	0	1	26	4	deutsch	1	-99	2	3	16	4	8	2	2	2	1	7	3	7	7	3	3	3	5	6	5	6	6	6	2	1	1
276	1	1	0	0	2	35	5	D	1	-99	3	6	9	1	26	6	5	5	5	5	5	1	2	4	4	4	6	6	6	6	6	2	2	2	2
278	1	1	1	0	2	26	3	Deutsch	1	-99	3	6	152	5	26	3	3	5	1	5	3	6	9	4	2	3	6	6	7	6	6	2	3	1	2
279	1	1	1	0	2	28	4	Deutsch	1	-99	2	3	18	1	26	2	2	3	2	5	2	3	6	4	4	3	6	6	6	6	6	2	2	2	2
280	1	1	1	0	2	47	2	Deutsche	1	-99	3	3	216	2	18	6	2	2	1	7	1	3	9	2	2	2	5	6	5	6	6	3	4	4	3
283	1	1	1	0	2	23	3	Deutschland	1	-99	2	4	20	1	26	4	3	3	3	8	4	6	9	3	3	3	5	6	6	6	5	2	1	1	1
286	1	1	1	0	2	26	4	deutsch	1	-99	2	3	24	1	26	1	3	4	4	3	5	2	6	3	2	3	5	5	6	7	4	4	3	2	3
287	0	0	1	0	2	21	2	deutsch	1	-99	2	3	-66	-77	-77	1	3	1	1	5	3	8	6	3	2	2	3	4	2	2	2	3	4	3	3
288	1	1	0	0	1	41	1	deutsch	1	-99	2	7	56	6	1	1	3	3	2	2	2	6	6	3	3	3	5	5	4	5	1	6	6	6	3
290	1	1	1	0	2	28	4	deutsch	1	-99	2	3	36	1	26	2	3	3	2	5	3	6	7	4	3	4	6	6	6	7	4	4	2	3	3
291	1	0	1	0	2	21	2	Italien	2	Italienisch	3	3	260	2	26	5	3	3	1	6	4	6	7	4	3	3	6	6	6	6	4	3	1	2	2
297	1	1	0	0	2	27	4	Luxemburgisch	2	luxemburgisch	1	4	102	2	26	5	1	2	2	6	1	9	9	1	1	1	3	3	4	5	5	1	1	1	1
300	1	1	0	0	2	34	3	Grosbritannien	2	Englisch	2	6	240	1	1	4	3	2	3	2	2	3	3	3	3	3	4	4	4	4	4	3	4	3	3
301	1	0	1	0	2	24	3	Deutsch	1	-99	2	6	29	1	26	2	2	2	1	4	2	7	8	2	2	2	6	7	5	6	6	3	2	2	2
303	1	1	0	0	2	25	2	deutsch	1	-99	2	6	55	7	1	2	1	1	1	1	1	9	8	4	4	3	2	2	2	2	2	5	5	6	6
307	1	1	0	0	2	29	5	Deutsch	1	-99	2	6	18	1	26	2	4	5	6	5	4	1	6	4	4	4	7	7	7	7	7	4	5	2	2
309	1	1	0	0	2	26	4	Deutsch	1	-99	2	5	42	2	26	6	2	5	5	7	4	5	8	4	4	4	6	6	7	5	4	2	2	4	2
311	1	1	0	0	2	44	4	Deutsch	1	-99	3	5	108	1	12	2	1	3	6	8	2	4	7	1	1	1	5	5	6	6	6	1	1	1	1
312	1	1	0	0	1	30	4	D	1	-99	2	6	48	3	5	2	4	5	3	4	3	4	9	4	4	3	3	6	6	6	3	1	2	4	1
313	1	0	0	0	2	31	5	Deutsch	1	-99	3	4	72	3	26	3	3	4	2	8	2	4	2	4	4	4	5	5	4	3	3	4	3	3	3
315	0	0	1	0	1	21	2	deutsch	2	farsi	2	2	-66	-77	-77	2	2	1	5	3	7	6	3	4	4	4	6	7	4	3	2	5	3	1	5
316	1	1	1	0	2	29	3	Deutsch	1	-99	2	3	20	1	21	2	1	3	5	5	3	8	6	3	3	3	7	6	6	7	3	1	1	1	1
320	1	1	0	0	2	34	5	Österreich	1	-99	3	7	104	1	12	5	1	1	1	1	1	7	6	3	3	4	7	7	6	7	6	4	6	7	2
323	1	1	0	0	2	24	2	Deutsch	1	-99	2	4	36	6	5	3	1	2	5	5	2	2	2	2	2	2	5	5	5	5	5	4	4	3	3
324	1	0	0	0	2	47	4	deutsch	1	-99	2	4	20	5	26	2	3	7	7	7	3	4	2	2	2	2	4	4	7	7	6	2	2	2	2
325	1	1	0	0	2	50	1	deutsch	1	-99	3	6	4	1	4	1	1	1	1	1	1	9	9	3	3	3	3	3	3	1	1	4	4	4	4
329	1	1	0	0	1	38	4	deutsch	1	-99	2	5	7	1	26	1	4	4	6	7	5	1	1	6	7	6	7	7	7	7	7	7	7	7	6
330	1	1	1	0	2	30	3	Deutsch	1	-99	3	6	89	2	18	2	4	4	5	5	2	6	7	2	2	3	6	5	5	5	5	4	3	3	3
331	1	1	0	0	2	33	5	Deutsch	1	-99	2	4	36	7	19	1	1	1	1	5	1	9	9	1	1	1	1	5	6	5	2	1	1	1	1
336	1	1	1	0	2	19	2	Italien	2	italienisch	3	5	237	1	9	5	1	1	1	1	1	7	8	1	2	1	6	5	6	7	7	2	1	5	1
337	1	1	0	0	2	28	4	Deutsch	1	-99	2	7	14	6	19	2	1	2	2	6	2	8	8	2	3	4	4	4	3	6	3	3	2	2	3
345	1	1	1	0	2	24	3	Deutschland	1	-99	2	6	13	1	26	4	2	3	1	3	2	7	9	4	4	3	5	4	7	6	7	3	3	4	2
346	1	1	0	0	1	30	5	deutsch	1	-99	2	6	24	5	5	2	2	2	3	2	2	7	7	2	2	2	5	4	5	5	4	1	1	1	4
347	0	0	1	0	2	23	3	Deutsch	1	-99	2	1	-66	-77	-77	6	2	4	3	6	3	7	5	4	4	2	5	6	5	6	6	2	2	2	2
351	1	1	0	0	1	48	1	Deutsch	1	-99	2	4	58	1	5	2	5	5	1	5	9	1	1	4	4	4	6	6	6	6	5	6	6	5	5
352	1	1	1	0	1	29	3	Deutschland	1	-99	3	5	62	5	5	3	3	2	3	6	2	8	6	3	3	3	6	5	6	6	6	3	3	3	3
357	1	1	1	0	2	22	2	Spanien	2	Spanien	3	4	260	1	16	4	3	3	4	4	4	7	7	3	3	3	5	6	5	6	6	2	2	2	2
358	1	0	0	0	1	48	4	IRELAND	2	English	2	3	72	2	26	6	2	2	2	2	2	2	2	2	1	2	2	5	3	5	5	5	3	3	3
364	1	0	1	0	2	25	3	Liechtenstein	1	-99	5	3	18	1	26	2	5	5	3	4	2	1	7	2	2	2	5	7	6	7	7	5	2	2	1
366	1	1	0	0	1	27	3	deutsch	1	-99	2	4	2	5	5	2	3	3	2	5	4	3	7	3	2	4	6	7	7	5	5	1	1	2	1
367	1	1	0	0	1	28	4	deutsch	1	-99	1	3	1	2	19	2	3	3	3	3	5	2	3	3	3	3	7	7	7	4	4	3	2	2	2
368	1	1	0	0	1	47	2	Deutsch	1	-99	2	7	51	1	4	2	1	2	1	5	1	8	8	4	4	4	6	6	6	5	5	2	3	3	3
370	1	1	1	0	1	26	3	Deutschland	1	-99	2	2	24	1	5	3	2	2	3	8	3	6	9	2	1	3	6	6	7	7	6	2	1	1	1
372	1	1	0	0	2	28	1	deutsch	1	-99	3	8	60	7	26	1	1	3	1	5	5	7	9	1	2	1	3	6	6	7	5	2	1	1	1
374	1	0	0	0	2	32	4	deutsch	1	-99	3	3	84	6	5	2	1	1	1	1	1	9	9	2	2	2	2	3	2	2	2	2	4	2	2
375	1	1	0	0	1	26	4	Deutsch	1	-99	2	4	22	1	26	2	3	3	4	4	3	6	7	4	4	4	6	7	6	5	5	2	1	1	1
376	0	0	1	0	2	20	2	deutsch	1	-99	5	4	-66	-77	-77	3	3	2	3	3	3	7	7	3	3	3	6	6	6	6	6	1	2	1	1
378	1	1	0	0	1	35	4	deutsch	1	-99	2	2	54	6	12	3	1	1	1	1	2	9	9	1	1	1	5	6	6	6	4	1	1	1	1
379	1	1	0	0	2	31	4	Deutsch	1	-99	2	3	36	1	26	3	2	3	4	6	2	5	8	2	2	2	4	6	5	6	6	2	2	2	2
381	1	1	0	0	2	28	4	deutsch	1	-99	2	6	13	1	5	2	1	1	1	1	1	9	9	4	4	4	7	7	7	7	7	4	4	4	4
382	1	1	0	0	2	50	2	deutsch	1	-99	3	6	78	2	1	4	3	3	1	4	1	5	9	3	3	3	3	3	3	5	3	3	3	2	1
383	1	0	0	0	2	38	2	deutsch	1	-99	2	5	48	4	21	1	1	1	1	5	1	9	9	2	2	2	5	5	5	6	2	4	2	2	2
385	0	0	1	0	1	31	5	Deutsch	1	-99	4	8	-66	-77	-77	3	5	5	8	8	9	1	1	7	6	5	5	5	6	6	5	5	7	7	3
387	1	1	0	0	2	24	2	Deutsch	1	-99	2	6	7	1	1	2	1	3	1	7	3	6	8	3	3	3	3	5	6	5	5	2	4	2	2
388	1	1	0	0	2	39	2	Deutsch	1	-99	3	6	118	2	26	6	4	5	5	8	5	1	1	4	4	4	3	2	2	3	3	5	6	5	4
391	0	0	1	0	2	21	2	USA	2	Englisch	3	4	-66	-77	-77	2	4	4	3	4	3	3	5	3	3	3	3	4	4	4	3	4	3	5	7
392	0	1	0	0	1	36	1	Deutschland	1	-99	5	6	-66	-77	-77	1	1	1	1	1	1	5	1	3	5	3	3	3	5	4	3	3	1	1	1
393	1	1	1	0	2	30	4	deutsch	1	-99	2	3	36	1	26	1	1	1	3	7	2	7	9	1	1	1	5	7	5	5	2	3	4	3	2
394	1	1	1	0	2	33	4	Lettland	2	Lettisch	2	6	1200	1	26	3	5	5	5	5	5	1	3	4	4	4	6	6	6	6	5	2	2	6	4
395	1	0	1	0	1	25	3	Deutsch	1	-99	2	5	4	2	5	2	2	1	1	6	2	1	9	1	1	2	6	6	6	6	6	5	2	2	2
399	1	1	0	0	2	26	4	Deutsch	1	-99	3	4	312	1	1	6	5	5	5	6	9	3	9	4	4	4	7	6	6	7	7	2	2	2	2
400	1	1	0	0	2	28	1	deutsch	1	-99	2	3	24	7	26	2	1	1	1	1	1	9	9	1	1	1	4	5	6	6	5	4	1	2	1
403	1	0	1	0	2	23	2	Deutsch	1	-99	3	5	276	1	1	7	5	5	5	6	6	5	8	3	3	3	6	6	6	6	6	3	5	2	2
404	1	0	1	0	2	36	3	deutsch	1	-99	2	5	35	7	26	2	1	1	1	1	1	9	9	2	2	1	4	3	5	7	7	2	1	2	1
405	1	1	0	0	2	37	2	Oesterreich	1	-99	2	4	40	7	19	3	2	2	1	4	2	8	9	1	1	1	5	5	5	5	5	2	2	1	6
407	1	1	0	0	2	27	3	Deutschland	1	-99	2	4	77	2	5	2	3	2	2	5	3	5	5	3	3	3	5	7	6	5	6	3	3	3	2
409	0	1	0	0	1	37	2	Deutsch	1	-99	2	6	-66	-77	-77	2	5	5	5	5	5	1	5	3	3	3	3	4	3	3	3	4	4	1	1
410	1	1	0	0	2	44	3	USA	2	Englisch	3	2	156	2	15	7	5	5	3	6	5	6	6	4	3	4	5	6	5	6	6	3	5	5	3
411	1	1	0	0	1	32	4	deutsch	1	-99	2	3	60	7	5	2	2	2	2	8	2	7	8	3	4	2	5	6	5	5	3	2	3	3	2
415	1	1	0	0	1	42	5	Deutsch	1	-99	3	6	100	4	14	2	1	1	3	5	2	8	7	2	1	2	6	6	5	5	3	2	3	3	2
418	1	1	0	0	2	24	4	deutsch	1	-99	1	6	5	7	16	1	2	2	3	3	4	4	6	3	3	4	2	3	3	5	5	2	2	2	3
419	1	1	0	0	2	27	4	Deutsch	1	-99	1	5	28	1	26	6	3	3	3	2	3	6	6	4	3	4	5	5	5	5	7	1	1	2	1
423	1	1	0	0	2	40	5	deutsch	1	-99	3	2	120	4	12	2	5	4	4	5	3	6	8	3	2	3	6	6	6	6	5	3	1	2	1
425	1	1	0	0	2	29	4	deutsch	1	-99	2	7	65	3	12	5	2	3	5	7	4	6	9	3	4	3	5	4	5	3	2	1	1	1	1
427	1	1	1	0	2	31	4	Deutsch	1	-99	2	3	52	6	5	6	5	5	1	5	1	7	7	4	4	4	6	6	6	6	6	2	3	2	2
428	1	1	0	0	2	31	4	deutsch	1	-99	2	3	54	1	18	4	1	1	1	4	1	9	9	2	2	2	6	7	7	7	4	2	2	2	2
429	1	1	0	0	1	40	4	Deutsch	1	-99	2	6	4	1	12	3	6	6	5	5	5	1	3	4	4	4	6	6	6	6	6	2	2	2	2
430	1	1	0	0	2	34	4	Deutsch	1	-99	2	5	60	1	5	6	5	5	5	5	5	1	5	4	4	4	5	5	7	5	5	4	4	4	4
431	1	1	0	0	1	35	4	Amerikanisch	2	Englisch	2	4	42	1	12	3	5	5	5	5	6	1	5	3	2	3	5	5	6	6	3	4	1	2	2
432	1	1	1	0	1	28	4	deutsch	1	-99	2	4	42	5	5	2	2	2	2	8	3	8	8	3	3	2	6	6	6	4	5	2	1	1	1
434	1	1	1	0	2	33	4	Deutsch	1	-99	2	5	20	4	1	2	2	2	2	4	1	2	2	3	3	3	6	5	6	6	6	3	3	4	4
435	1	1	0	0	1	43	4	Irland	2	Englisch	3	6	161	1	26	5	1	1	1	1	1	8	9	1	1	1	4	5	5	5	5	5	7	6	6
439	1	1	0	0	2	31	3	Frankreich	2	Französisch	4	8	74	1	12	6	6	8	7	6	8	1	1	6	6	5	6	6	6	6	7	6	4	5	6
440	0	1	0	0	1	31	4	deutsch	1	-99	2	1	-66	-77	-77	2	5	3	3	3	3	6	7	1	1	1	3	5	4	5	3	1	1	1	1
445	1	1	0	0	1	36	4	Deutsch	1	-99	2	7	35	3	26	2	1	1	2	9	1	6	9	1	1	1	2	3	3	5	2	2	2	2	2
446	1	0	0	0	2	31	4	deutsch	1	-99	2	4	60	1	1	4	3	5	2	3	3	5	8	4	4	4	7	7	7	7	7	2	2	2	1
447	1	1	0	0	2	27	4	BRD	1	-99	2	3	24	2	1	2	2	2	1	5	2	8	7	2	2	2	6	6	6	7	6	3	3	2	2
449	1	1	1	0	1	30	4	deutsch	1	-99	2	4	24	1	1	2	3	5	4	6	4	2	3	3	3	4	5	7	6	6	5	2	4	4	2
450	1	1	0	0	2	42	1	österreich	1	-99	3	6	264	1	16	7	5	5	5	5	5	2	5	4	4	4	5	5	6	5	5	5	5	6	2
451	1	1	0	0	1	27	3	Deutsch	1	-99	2	3	8	5	5	1	3	3	2	2	2	6	9	2	2	2	5	6	7	5	5	1	1	2	1
453	1	1	0	0	2	38	4	Deutsch	1	-99	2	5	30	1	5	1	5	4	1	9	5	1	9	4	4	4	4	7	3	3	2	1	1	1	1
454	1	1	1	0	2	34	4	russisch	2	russisch	4	5	67	1	4	2	4	5	4	7	5	4	4	4	4	4	4	4	6	3	1	5	4	3	3
457	1	1	0	0	2	26	4	Deutsch	1	-99	2	4	15	4	16	1	2	4	2	3	3	7	8	3	2	3	2	2	6	7	7	2	3	4	1
460	1	1	1	0	1	22	2	British	2	English	3	5	180	1	5	7	3	2	2	3	5	2	9	1	1	2	6	6	7	6	6	1	2	4	1
462	1	0	0	0	1	53	1	AT	1	-99	3	2	384	4	1	2	3	3	1	1	3	2	9	3	3	4	6	7	7	6	6	2	1	2	1
463	1	0	1	0	2	21	3	deutsch	1	-99	2	7	42	1	26	6	3	3	2	5	5	6	7	4	4	4	6	7	7	6	6	5	3	4	4
468	1	1	0	0	2	47	4	Deutsch	1	-99	2	5	58	1	26	3	5	5	4	5	5	2	1	5	4	5	6	6	6	6	6	3	4	4	2
471	1	0	0	0	2	32	3	Tschechisch	2	Tschechisch	2	9	39	5	26	2	1	1	1	5	2	7	8	3	3	4	2	4	5	7	7	3	4	5	2
473	1	1	0	0	1	46	4	deutsch	1	-99	3	4	150	1	26	2	3	3	3	4	3	6	7	4	4	3	4	6	5	5	2	3	4	5	5
474	1	1	0	0	1	42	2	deutsch	1	-99	3	4	70	4	5	1	3	3	1	3	5	2	8	4	4	4	4	7	6	4	5	4	1	1	1
476	0	1	0	0	2	38	4	Deutsch	1	-99	5	5	-66	-77	-77	2	4	3	5	5	5	1	9	2	2	4	5	6	5	6	2	4	2	1	1
477	1	1	0	0	2	36	3	Deutsch	1	-99	2	4	50	2	12	3	2	3	2	5	3	4	2	2	2	2	4	5	3	4	3	1	2	1	1
481	0	0	1	0	1	21	2	Deutsch	1	-99	5	4	-66	-77	-77	2	3	4	2	4	5	3	7	4	4	3	5	5	6	5	7	6	4	5	2
483	1	0	1	0	2	25	3	Deutsch	1	-99	2	4	54	4	5	3	4	4	2	2	5	2	7	3	3	3	3	5	6	6	5	4	2	2	3
484	1	0	0	0	2	23	2	Deutsch	1	-99	3	3	1196	1	5	5	5	4	3	6	5	2	6	3	3	4	5	6	7	5	3	2	3	2	2
487	1	1	0	0	1	29	5	Deutsch	1	-99	2	4	9	5	26	2	4	4	5	5	4	6	6	3	3	3	3	5	4	5	3	2	1	2	1
490	1	1	0	0	2	28	2	deutsch	1	-99	2	3	28	2	5	6	4	5	2	9	4	3	6	4	3	3	6	7	6	6	4	2	2	2	2
492	1	1	0	0	1	43	4	Deutsch	1	-99	2	8	38	7	12	1	1	2	4	9	1	7	9	3	2	3	2	1	3	6	3	3	1	4	1
493	0	0	1	0	2	23	3	Liechtenstein	1	-99	2	6	-66	-77	-77	4	3	3	2	4	4	3	8	3	2	3	4	5	6	6	4	3	3	4	3
495	1	0	1	0	1	19	2	Deutschland & Schweiz	1	-99	2	3		6	5	5	5	5	4	5	5	2	7	4	4	4	3	6	3	3	3	4	3	1	2
496	1	1	1	0	2	25	4	Österreich	1	-99	2	7	72	6	5	4	4	3	1	7	2	7	7	2	2	2	5	4	5	6	5	2	1	1	1
497	0	0	1	0	2	26	3	Deutsch	1	-99	2	7	-66	-77	-77	3	2	2	1	3	3	4	7	3	3	1	5	5	6	6	4	2	3	4	3
502	1	1	1	0	2	21	2	Deutsch	1	-99	2	3	24	1	5	6	4	4	1	4	1	2	9	3	3	2	6	7	7	6	7	6	1	1	2
503	1	0	0	0	2	46	2	Deutsch	1	-99	3	4	114	1	12	6	2	3	3	7	3	9	9	4	4	4	6	5	5	5	6	6	3	4	1
505	1	1	0	0	2	25	4	Deutsch	1	-99	2	6	65	1	4	5	3	3	2	4	3	6	8	3	3	4	5	6	6	6	5	3	2	2	3
507	1	1	0	0	2	29	5	deutsch	1	-99	2	4	39	2	5	4	3	3	4	3	3	3	3	2	2	2	5	5	5	6	5	4	3	4	4
508	0	0	1	0	2	24	4	Oesterreich	1	-99	5	3	-66	-77	-77	2	1	1	1	3	2	6	9	1	1	1	5	4	5	3	2	1	5	2	1
509	1	1	0	0	1	56	1	deutsch	1	-99	3	4	133	1	1	5	6	6	5	5	6	2	2	4	4	4	7	7	7	7	5	6	3	6	3
511	1	1	0	0	1	30	2	Deutschland	1	-99	3	2	204	3	5	6	4	2	1	7	3	3	7	4	3	3	2	3	2	4	5	3	1	2	2
513	1	1	0	0	2	40	4	Colombian	2	Spanish	3	6	130	1	1	2	2	2	2	2	2	4	2	3	3	3	6	6	6	6	6	1	1	1	1
516	1	0	0	0	2	38	5	Australien	2	Englisch	2	8	5	1	5	2	3	3	2	5	4	1	2	4	3	4	6	7	6	5	5	5	5	5	5
520	1	0	0	0	2	23	2	deutsch	1	-99	5	8	30	2	6	4	2	3	1	3	5	6	9	3	4	4	2	4	1	4	2	2	4	4	2
524	1	1	0	0	2	61	2	Deutsch	1	-99	3	6	360	1	1	4	1	1	1	1	1	9	9	1	1	1	4	5	6	5	5	7	7	7	7
526	1	1	1	0	2	27	3	deutsch	1	-99	3	4	7	2	5	2	3	2	1	5	2	6	8	3	3	3	5	5	6	6	5	3	2	4	1
527	0	0	1	0	2	23	3	deutsch	1	-99	2	3	-66	-77	-77	3	1	3	1	6	1	9	6	1	1	4	1	5	1	3	5	4	4	3	1
532	1	1	0	0	2	34	4	Polen	2	Polnisch	2	6		1	5	3	1	1	1	1	1	8	9	1	1	1	3	2	6	6	1	2	1	3	7
534	0	1	0	0	2	30	2	deutsch	1	-99	5	6	-66	-77	-77	2	1	1	3	3	1	9	9	1	1	1	4	5	5	6	3	3	4	4	3
535	1	1	0	0	2	36	3	Kanada	2	Englisch	3	3	162	1	25	1	6	7	5	5	3	2	5	4	4	4	5	5	5	5	4	1	2	3	2
537	0	1	1	0	2	21	3	kanadisch/deutsch	2	Englisch	5	6	-66	-77	-77	6	2	2	2	4	6	6	6	4	4	3	6	6	6	6	6	2	2	2	2
538	1	1	0	0	1	31	3	deutsch	1	-99	2	7	50	5	4	2	1	1	3	3	2	8	7	2	2	2	6	6	5	6	6	1	2	1	1
539	1	1	0	0	2	30	2	Österreich	1	-99	2	5	11	1	24	2	4	4	5	5	5	4	6	4	4	4	6	6	6	5	4	3	3	3	3
541	1	1	1	0	2	46	3	deusch	1	-99	3	4	146	1	26	5	3	4	2	5	5	6	9	3	3	3	2	3	3	2	2	2	2	2	1
543	0	0	1	0	2	23	3	DEUTSCH	1	-99	2	4	-66	-77	-77	2	1	1	1	1	1	9	9	1	1	1	6	3	7	7	6	1	1	1	1
544	1	1	1	0	2	23	3	Deutsch	1	-99	3	4	138	3	1	5	1	2	5	7	1	8	7	3	3	3	5	5	5	6	6	2	1	1	1
547	1	0	1	0	2	20	2	Italien	2	Italienisch	3	5	243	1	1	7	2	3	3	4	3	4	7	3	3	3	3	4	5	4	2	3	4	3	3
548	1	0	1	0	1	24	4	deutsch	1	-99	2	3	6	1	5	2	2	5	5	5	4	2	7	4	3	3	2	5	5	4	6	2	1	2	1
549	0	1	1	0	2	33	4	Deutsch	1	-99	5	8	-66	-77	-77	2	2	2	2	2	3	8	8	3	3	3	6	5	5	5	4	3	3	4	4
552	1	1	1	0	2	29	4	Deutsch	1	-99	2	2	22	2	6	4	3	4	4	8	4	4	4	4	4	4	6	5	5	6	3	4	2	2	5
553	1	1	0	0	2	31	4	Deutsch	1	-99	2	3	20	1	23	2	4	4	4	9	1	5	9	2	2	2	4	6	5	6	4	2	2	2	1
554	1	1	1	0	2	28	4	deutsch	1	-99	2	3	21	3	5	3	3	1	1	5	3	2	5	4	4	4	6	5	6	6	7	1	1	1	1
555	1	1	0	0	1	28	4	Deutsch	1	-99	2	6	22	1	6	1	1	1	1	1	3	7	9	1	1	1	6	7	7	7	7	1	1	1	1
557	0	1	1	0	2	43	4	deutsch	1	-99	5	3	-66	-77	-77	2	2	5	5	4	2	3	8	3	3	3	4	2	4	2	2	3	1	2	1
558	1	1	1	0	2	23	3	Österreich / Niederlande	1	-99	3	5	287	3	5	5	3	5	4	3	3	4	8	3	3	3	5	5	6	7	6	2	3	4	3
559	1	1	1	0	2	22	2	Deutsch	1	-99	3	4	60	2	1	5	2	2	3	8	3	7	7	2	2	4	6	5	6	5	3	3	3	2	3
565	1	0	0	0	1	25	4	Deutsch	1	-99	3	6	5	4	19	2	1	2	2	6	1	8	8	3	1	2	5	2	6	6	6	2	5	5	4
570	1	1	0	0	1	42	2	Deutsch	1	-99	2	6	36	4	5	6	1	5	5	5	5	5	5	1	1	4	1	1	4	6	6	4	4	6	1
571	1	0	1	0	2	24	3	Deutsch	1	-99	2	4	38	1	6	2	1	1	1	5	1	9	9	1	1	1	4	4	5	6	5	1	1	3	1
572	1	1	0	0	2	30	2	Österreich	1	-99	2	6	34	2	6	2	2	2	6	7	3	5	8	2	2	2	6	6	6	4	4	2	2	2	2
575	1	1	0	0	1	31	4	österreich	1	-99	2	7	34	2	6	4	2	2	5	5	2	6	6	3	3	3	5	5	5	6	4	3	5	5	2
578	1	0	0	0	2	30	4	deutsch	1	-99	2	3	40	3	5	3	1	1	1	3	1	9	9	3	2	4	7	7	7	7	7	1	1	1	1
581	1	1	0	0	2	44	4	Rumänisch	1	-99	3	11	300	1	5	3	2	2	1	1	1	9	9	4	4	4	4	4	4	4	2	5	5	5	5
582	1	1	0	0	2	29	3	Deutsch	1	-99	2	7	60	4	26	2	3	3	2	5	7	8	8	4	3	4	6	6	6	6	6	2	2	2	2
583	1	1	0	0	1	41	4	Deutsch	1	-99	2	4	55	2	26	2	3	3	3	7	3	6	9	4	4	4	5	6	5	6	5	3	5	2	3
584	1	1	0	0	2	46	1	deutsch	1	-99	2	6	2	7	1	1	1	1	1	1	1	9	9	2	2	2	2	2	4	6	1	4	2	3	2
585	1	1	0	0	1	33	4	Ungarn	2	Ungarn	3	7	85	2	26	1	5	4	1	1	5	1	1	4	5	5	6	5	5	4	4	2	2	4	2
586	1	1	0	0	2	46	2	italienisch	1	-99	4	6	17	2	12	2	1	3	1	3	4	4	2	2	2	2	4	6	4	2	1	1	1	1	1
588	1	1	0	0	2	26	3	deutsch	1	-99	3	4	261	1	19	5	1	3	4	7	4	7	7	4	4	4	2	3	3	4	4	3	6	4	1
590	1	1	0	0	2	31	5	Ungarn	2	Ungarisch	2	6	80	2	1	3	4	5	3	5	5	2	5	4	4	4	5	7	6	5	5	4	4	5	5
591	1	1	0	0	2	29	4	deutsch	1	-99	2	7	33	7	5	1	5	6	7	7	7	1	5	4	4	4	5	6	7	7	7	2	5	3	2
592	1	1	0	0	1	34	4	deutsch	1	-99	3	3	66	1	26	2	9	9	4	9	5	1	5	4	3	4	7	7	7	7	7	5	5	4	2
593	1	1	0	0	2	64	4	Deutsch	1	-99	3	5	128	4	4	2	4	3	3	4	3	7	9	2	2	3	2	3	3	3	3	2	1	1	1
594	1	1	0	0	2	29	4	Deutsch	1	-99	2	2	3	6	5	2	1	1	1	2	1	9	9	1	1	1	5	4	5	4	6	2	2	1	1
608	0	0	1	0	2	25	2	deutsch	1	-99	2	1	-66	-77	-77	6	2	2	1	4	2	7	9	2	1	3	5	5	6	5	4	1	1	1	1
609	1	1	0	0	2	42	1	Deutschland	1	-99	2	5	103	1	26	6	4	4	4	4	4	6	6	4	4	4	5	6	6	6	4	5	4	4	4
612	1	1	0	0	2	35	4	Ungarn	2	ungarisch	3	6	132	2	26	3	5	5	5	5	5	2	1	4	4	4	3	3	4	5	6	5	5	5	5
615	0	1	0	0	1	49	5	Ungarisch	2	Ungarisch	3	9	-66	-77	-77	2	5	5	5	6	5	3	6	3	3	4	6	6	6	5	6	2	6	7	2
616	1	0	0	0	2	39	4	Ungarin	2	Ungarisch	3	7	120	1	26	2	5	5	5	5	7	1	1	4	4	4	6	6	6	6	6	4	7	7	5
617	1	1	0	0	1	52	5	Deutsch	1	-99	2	3	168	7	17	1	1	1	1	1	1	9	5	1	1	1	4	4	6	6	4	1	2	2	2
618	1	1	0	0	2	36	4	Tschechische Republik	2	Tschechisch	3	5	120	2	26	3	4	4	3	5	3	7	8	3	3	3	5	6	6	5	5	5	4	5	4
619	1	1	0	0	1	48	4	deutsch	1	-99	3	5	254	1	14	2	1	1	5	5	2	7	7	3	3	3	3	5	5	3	3	2	2	1	2
620	1	1	0	0	2	52	4	deutsch	1	-99	3	4	150	7	17	2	1	4	1	4	2	8	8	1	1	3	3	7	3	3	3	2	2	1	1
629	1	1	0	0	2	43	4	deutsch	1	-99	2	3	21	1	5	2	2	4	6	6	4	6	9	4	4	3	5	5	6	6	7	1	5	2	1
632	1	1	0	0	1	46	5	BRD	1	-99	3	4	198	1	26	5	5	5	5	5	5	2	1	4	4	4	6	6	6	6	5	4	4	2	2
633	0	0	1	0	1	21	2	Deutsch	1	-99	2	8	-66	-77	-77	2	4	3	3	7	6	5	3	4	4	4	6	6	5	6	6	4	5	5	4
637	1	1	0	0	1	39	3	Deutschland	1	-99	3	6	120	1	26	2	5	2	1	5	5	8	9	4	3	4	6	6	6	6	6	1	2	1	1
639	0	1	0	0	2	50	5	deutsch	1	-99	3	3	-66	-77	-77	2	5	2	1	1	1	4	6	1	1	1	2	3	2	4	2	2	2	1	1
640	1	0	0	0	1	56	5	deutsch	1	-99	3	6	138	4	25	3	5	5	2	5	2	2	7	4	4	4	6	6	5	7	5	6	6	7	5
642	1	1	0	0	1	47	5	Deutsch	1	-99	3	6	180	1	25	6	2	2	3	3	3	5	7	3	3	3	5	6	6	6	6	2	4	4	2
643	1	1	0	0	2	35	5	deutsch	1	-99	2	5	57	1	12	4	4	5	4	5	5	5	4	4	3	4	7	4	7	7	6	4	2	4	4
644	1	1	0	0	2	44	4	Deutsch	1	-99	2	3	132	1	26	3	1	2	1	2	4	6	8	2	2	4	4	4	5	5	4	2	1	1	2
646	1	1	0	0	1	38	1	Deutsch	1	-99	3	4	96	5	26	4	1	3	4	9	2	8	9	2	1	3	4	5	5	4	2	2	2	6	2
647	1	1	0	0	1	43	5	österreich	1	-99	2	6	90	1	26	1	3	3	1	8	4	4	7	3	4	3	3	5	4	5	3	4	2	6	2
650	1	1	0	0	2	31	5	österreich	1	-99	2	9	18	1	26	4	5	5	5	5	5	1	8	4	4	4	7	7	7	7	7	6	6	6	2
652	1	0	1	0	2	28	2	ungarisch	2	ungarisch	2	4	42	7	26	2	4	4	4	5	5	3	7	3	3	3	1	2	1	2	2	2	5	2	2
653	0	1	1	0	1	27	3	deutsch	1	-99	5	3	-66	-77	-77	2	5	5	4	5	3	5	7	3	3	4	5	6	6	6	6	6	2	2	1
655	1	1	0	0	2	28	4	Österreichisch	1	-99	1	2	31	5	5	3	2	2	1	5	5	7	6	3	3	4	5	5	5	6	3	2	1	1	1
656	1	1	0	0	1	49	4	deutsch	1	-99	3	6	180	2	4	3	3	4	1	8	3	4	8	4	4	2	6	6	5	3	3	7	2	2	2
657	1	1	1	0	2	28	2	Österreich	1	-99	2	6	36	1	26	4	2	4	5	8	4	2	2	3	3	4	7	7	7	7	6	2	4	2	2
661	1	1	0	0	2	31	4	deutsch	1	-99	2	2	28	7	5	1	2	2	5	8	3	5	7	3	3	4	5	5	6	6	5	1	1	1	1
663	1	1	1	0	2	49	3	Deutsche	1	-99	3	2	83	1	5	3	3	3	3	3	3	3	3	3	3	3	1	3	3	3	1	1	1	1	1
666	1	1	0	0	2	28	4	Deutsch	1	-99	2	6	31	4	5	2	4	4	3	4	3	5	6	4	4	3	4	5	5	4	5	4	6	6	4
667	0	1	0	0	2	26	4	Deutsch	1	-99	5	3	-66	-77	-77	2	5	5	5	5	5	4	6	4	4	4	3	5	3	3	3	2	2	2	2
668	1	1	0	0	1	50	4	Niederlande	2	Niederländisch	3	8	312	6	4	6	2	2	5	5	1	9	9	1	1	3	5	5	5	6	3	7	3	2	2
671	1	1	1	0	2	50	4	D	1	-99	3	7	72	1	5	2	4	4	5	6	5	3	5	3	3	4	6	6	6	6	5	4	4	4	2
672	1	1	0	0	1	34	2	deutsch	1	-99	2	6	50	6	1	2	3	2	5	8	5	1	1	4	4	4	4	4	6	6	6	1	1	1	1
673	1	1	1	0	1	27	3	Deutsch	1	-99	2	7	60	2	16	6	3	3	3	3	3	5	6	4	4	4	2	3	3	3	5	3	5	5	3
676	1	1	0	0	2	31	5	Tschechiche republik	2	Tschechisch	2	8	41	1	1	2	3	3	3	3	4	3	6	4	4	4	3	5	3	3	6	4	4	4	2
677	1	1	0	0	1	42	5	deutsch	1	-99	2	6	57	2	12	4	4	4	6	5	5	1	1	4	4	4	5	3	5	5	5	5	5	5	4
678	1	0	0	0	2	48	1	A	1	-99	2	5	68	2	25	1	5	5	5	5	6	1	7	4	4	4	3	6	5	6	5	2	5	5	3
679	1	1	0	0	1	26	3	indian	2	hindi	2	8	68	3	5	2	1	1	1	1	1	9	9	2	4	1	4	4	4	5	3	1	1	5	1
680	1	1	0	0	2	28	4	deutsch	1	-99	2	3	25	2	5	3	3	3	1	5	3	3	3	4	4	4	2	3	6	7	6	2	1	2	1
681	1	1	0	0	2	36	3	Deutschland	1	-99	3	5	67	1	1	4	5	5	3	5	5	5	8	4	4	4	6	6	6	7	6	4	2	2	4
682	1	1	0	0	2	37	4	Österreich	1	-99	2	3	39	1	12	2	5	5	5	9	5	9	9	3	3	3	3	6	2	4	1	3	6	7	4
683	1	1	0	0	2	47	2	Deutsche	1	-99	3	6	114	1	26	3	5	5	5	9	7	1	3	6	6	4	5	6	6	5	6	3	2	3	2
685	0	1	0	0	1	25	3	Deutsch	1	-99	1	6	-66	-77	-77	2	5	3	1	3	5	3	9	3	3	4	2	2	5	5	3	2	4	2	1
688	1	1	0	0	2	42	1	deutsch	1	-99	2	3		1	26	2	2	2	2	2	2	8	8	2	2	3	6	6	6	6	5	2	2	2	2
690	1	1	0	0	1	31	3	Türkei	2	Türkisch	2	1	36	2	4	4	2	2	2	2	2	8	9	3	3	2	2	2	2	2	3	1	1	1	1
693	1	1	0	0	2	26	4	Deutschland	1	-99	2	4	21	4	5	2	3	3	3	5	4	5	3	3	3	3	5	6	6	6	5	3	2	2	2
