# Supplementary material for: Under threat by popular vote: German-speaking immigrants’ affect and cognitions following the Swiss vote against mass immigration
Source: PLoS One. 2017 Apr 13;12(4):e0175896. doi: 10.1371/journal.pone.0175896 (PMC5391132; doi:10.1371/journal.pone.0175896)
Supplement: S2 File — (SPS) [file pone.0175896.s002.sps]

***Filter: Only immigrants who live in CH***

USE ALL.
COMPUTE filter_$=(CH_Live = 1).
VARIABLE LABELS filter_$ 'CH_Live = 1 (FILTER)'.
VALUE LABELS filter_$ 0 'Not Selected' 1 'Selected'.
FORMATS filter_$ (f1.0).
FILTER BY filter_$.
EXECUTE.


***Compute Scale Means***

COMPUTE AttitudeRegulation_Mean=(Attitude_Regulation01 + Attitude_Regulation02 + Attitude_Regulation03 + Attitude_Regulation04) / 4.
EXECUTE.

COMPUTE NeedFulfillment_Mean=(NF_Belonging + NF_Selfesteem + NF_Control + NF_Recognition) / 4.
EXECUTE.

COMPUTE Hurt_Mean=(Hurt_01 + Hurt_02) / 2.
EXECUTE.

COMPUTE AttitudeChangeCH_Mean=(Attitude_CH_bad_good + Attitude_CH_negative_positive +Attitude_CH_dissatisfied_satisfied) / 3.
EXECUTE.

COMPUTE LifeSatisfaction_Mean=(LifeSatisfaction01 + LifeSatisfaction02 + LifeSatisfaction03 + LifeSatisfaction04 + LifeSatisfaction05) / 5.
EXECUTE.

*** Compute Canton Vote***

RECODE Canton (1=1) (2=1) (3=1) (4=1) (5=2) (6=1) (7=2) (8=2) (9=1) (10=1) (11=2) (12=1) 
    (13=2) (14=1) (15=1) (16=1) (17=1) (18=1) (19=1) (20=1) (21=1) (22=1) (23=2) (24=2) (25=2) (26=2) 
    INTO Canton_Vote.
EXECUTE.

***Value Labels***

VALUE LABELS Canton_Vote
  1.00 'Pro-Initiative'
  2.00 'Contra-Initiative'.
EXECUTE.

VALUE LABELS CH_Live CH_Work CH_Study CH_Nothing
  0.00 'not selected'
  1.00 'selected'.
EXECUTE.

VALUE LABELS Gender
  1.00 'male'
  2.00 'female'.
EXECUTE.

VALUE LABELS Education
  1.00 'Secondary School / Compulsory Education'
  2.00 'Abitur / Matura /Hochschulreife'
  3.00 'Bachelor'
4.00 'Master / Diplom / Lizenziat / Magister'
5.00 'PhD'.
EXECUTE.

VALUE LABELS MotherTongue_german
  1.00 'yes'
  2.00 'no'.
EXECUTE.

VALUE LABELS Residence_Permit
  1.00 'Permit L (short-term residence permit)'
  2.00 'Permit B  (residence permit)'
 3.00 'Permit C (settlement permit)'
  4.00 ' Permit Ci (residence permit with gainful employment)'
 5.00 'Permit G (cross-border commuter permit)'
6.00 'Permit F (provisionally admitted foreigner)'
7.00 'Permit N (permit for asylum seekers)'
8.00 'Permit S (person in need of protection)'.
EXECUTE.

VALUE LABELS Canton
  1.00 'Aargau'
  2.00 'Appenzell Ausserrhoden'
3.00 Appenzell Innerhoden    
4.00 'Basel-Stadt' 
5.00 'Basel-Land '    
6.00 'Bern' 
7.00 'Fribourg'
8.00 'Geneva'
9.00 'Glarus'
10.00 'Graubünden / Grison'
11.00 'Jura'
12.00 'Luzern'
13.00 'Neuchatel'
14.00 'Nidwalden'
15.00 'Obwalden'
16.00 'St.Gallen'
17.00 'Schaffhausen'
18.00 'Schwyz'   
19.00 'Solothurn'
20.00 'Ticino'
21.00 'Thurgau'
22.00 'Uri' 
23.00 'Vaud' 
24.00 'Valais / Wallis'
25.00 'Zug'
26. 'Zürich'.
EXECUTE.
