# Supplementary material for: Under threat by popular vote: German-speaking immigrants’ affect and cognitions following the Swiss vote against mass immigration
Source: PLoS One. 2017 Apr 13;12(4):e0175896. doi: 10.1371/journal.pone.0175896 (PMC5391132; doi:10.1371/journal.pone.0175896)
Supplement: S3 File — (DAT) [file pone.0175896.s003.dat]

          2          4          1          1    2.50    8.00    1.00    2.80    1.00    1.00
          6          2          4          1    2.75    7.00    3.00    3.40    2.25    1.00
          4          1          6          9    5.25    6.00    4.00    6.60    2.00    1.00
          4          1          4          3    3.25    6.50    4.00    7.00    1.75    1.00
          2          4          2          3    2.00    5.50    3.33    6.40    1.50    1.00
          6          1          2          2    2.00    3.00    3.00    6.00    1.00    1.00
          4          3          5          1    3.75    7.50    3.00    5.40    1.25    1.00
          6          6          2          5    4.50    1.00    4.00    5.20    1.00    1.00
          8          1          4          2    3.75    5.00    2.67    5.80    4.75    1.00
          3          1          7          1    1.00    9.00    3.33    5.80    2.50    1.00
          7          6          1          2    2.50    6.00    3.00    4.00    5.25    1.00
          6          1          4          2    2.50    3.00    3.00    4.00    3.25    1.00
          6          7          2          1    1.00    8.50    3.67    2.00    5.50    1.00
          6          1          2          3    3.00    7.00    3.00    4.80    2.50    1.00
          5          1          7          6    5.25    6.50    3.00    6.00    3.00    1.00
          5          4          2          1    2.50    2.00    3.00    5.80    3.50    1.00
          3          2          2          2    2.50    7.50    2.00    6.20    2.50    1.00
          4          1          2          4    4.50    2.50    3.33    5.80    3.00    1.00
          4          1          5          6    5.50    2.00    4.00    6.60    4.50    1.00
          6          1          4          1    1.00    9.00    1.00    5.00    7.00    1.00
          5          1          7          3    3.00    5.50    3.00    3.60    3.25    1.00
          4          2          5          3    3.75    7.00    2.67    5.00    2.75    1.00
          6          7          1          1    1.00    9.00    2.00    3.00    2.75    1.00
          6          2          3          5    4.25    3.50    4.00    5.60    4.50    1.00
          8          1          2          4    3.00    4.50    4.00    4.00    3.50    1.00
          5          1          4          5    4.50    6.50    4.00    6.20    3.00    1.00
          6          1          4          7    6.25    1.00    7.00    7.00    7.00    1.00
          3          1          2          5    5.50    3.00    4.00    6.20    1.75    1.00
          7          5          2          2    2.00    7.50    2.00    5.80    1.25    1.00
          5          4          2          3    3.50    8.00    2.33    2.80    1.25    1.00
          1          2          4          2    2.00    8.50    2.67    2.20    1.00    1.00
          4          4          2          3    3.00    7.00    3.00    5.80    3.00    1.00
          6          1          5          4    4.00    4.00    4.00    5.40    6.00    1.00
          6          4          2          4    4.00    5.50    4.00    3.40    4.50    1.00
          4          1          3          3    5.25    3.50    4.00    5.00    5.00    1.00
          4          1          2          2    1.75    8.00    2.00    6.00    4.75    1.00
          6          1          2          3    3.75    5.00    3.33    5.00    5.25    1.00
          6          1          1          1    1.00    9.00    3.00    2.20    4.00    1.00
          7          1          2          1    2.25    8.00    4.00    5.60    2.75    1.00
          5          1          2          5    5.00    4.00    4.00    3.60    3.75    1.00
          6          1          5          3    3.00    7.00    3.33    5.60    2.50    1.00
          6          2          3          3    4.00    6.00    3.33    4.60    3.25    1.00
          8          6          6          1    3.50    9.00    1.67    4.80    3.50    1.00
          4          5          2          3    4.25    7.50    3.00    6.00    1.75    2.00
          3          7          2          3    3.00    7.00    2.00    2.60    1.25    2.00
          2          2          2          4    2.25    3.00    2.00    5.60    1.50    2.00
          7          2          2          5    2.50    5.00    2.67    5.80    2.25    2.00
          4          2          2          2    2.75    8.00    4.00    4.20    1.25    2.00
          5          1          4          3    2.00    7.50    2.67    5.20    2.00    2.00
          2          1          2          3    3.00    3.00    2.00    4.00    1.25    2.00
          3          5          4          2    2.00    8.00    4.00    4.20    1.25    2.00
          3          4          2          1    3.50    2.00    3.67    6.40    2.25    2.00
          6          1          2          5    3.00    3.00    4.00    5.60    1.75    2.00
          3          1          6          5    3.50    6.50    2.67    7.00    1.75    2.00
          2          1          3          2    3.00    9.00    2.33    5.40    2.00    2.00
          6          7          3          5    1.00    9.00    1.00    5.00    1.00    2.00
          6          5          3          1    2.50    9.00    1.00    6.00    1.00    2.00
          4          1          3          4    3.75    2.50    2.00    4.00    1.25    2.00
          2          2          2          5    2.00    4.50    4.00    5.80    1.00    2.00
          6          3          2          3    4.00    6.50    3.67    4.80    2.00    2.00
          6          5          2          2    2.25    7.00    2.00    4.60    1.75    2.00
          4          5          2          4    3.25    5.00    3.00    6.00    1.25    2.00
          2          1          3          3    3.75    7.50    2.00    6.40    1.25    2.00
          3          6          6          1    4.00    7.00    4.00    6.00    2.25    2.00
          4          5          2          3    3.50    8.00    2.67    5.40    1.25    2.00
          3          5          1          2    2.50    7.50    2.00    5.60    1.25    2.00
          5          1          1          5    4.75    5.00    4.00    3.80    1.00    2.00
          5          1          7          5    2.50    5.50    1.33    6.20    2.00    2.00
          4          4          1          5    2.50    5.00    4.00    5.20    1.75    2.00
          3          1          5          5    4.50    4.00    3.33    5.20    2.25    2.00
          3          2          6          4    5.00    4.50    3.33    5.80    2.00    2.00
          7          6          4          2    3.75    7.00    2.00    5.00    1.25    2.00
          2          3          6          3    3.50    5.00    3.33    3.20    2.00    2.00
          3          1          2          4    4.25    4.50    3.33    4.40    1.50    2.00
          3          3          3          3    2.50    3.50    4.00    6.00    1.00    2.00
          3          3          3          1    1.50    9.00    3.00    7.00    1.00    2.00
          2          6          2          1    1.25    9.00    1.00    4.80    1.50    2.00
          3          1          2          4    4.50    7.50    3.67    5.80    2.25    2.00
          2          5          3          5    2.50    6.50    3.33    4.80    1.25    2.00
          2          7          1          3    4.25    6.00    3.33    5.40    1.00    2.00
          2          1          3          3    3.00    3.00    3.00    2.20    1.00    2.00
          8          3          2          1    1.00    9.00    2.33    4.00    2.00    2.00
          3          2          3          3    3.00    3.00    4.00    4.80    1.50    2.00
          4          4          2          4    3.50    4.00    3.00    5.60    2.25    2.00
         10          1          3          1    1.75    8.50    2.67    6.00    2.50    2.00
          4          3          1          3    2.50    9.00    1.00    5.00    3.75    2.00
          5          1          3          5    5.00    3.50    2.67    4.40    3.50    2.00
          7          1          2          4    3.50    6.00    3.33    5.00    4.25    2.00
          3          1          2          2    2.75    8.00    4.00    5.80    2.75    2.00
          6          1          6          9    4.75    1.00    5.00    6.60    5.50    2.00
          8          1          6          9    7.50    1.00    7.00    6.00    3.75    2.00
          5          7          1          1    1.75    8.00    4.00    4.60    3.75    2.00
          6          1          6          6    6.00    1.00    4.00    4.20    6.00    2.00
          2          7          1          1    2.75    9.00    1.00    2.40    3.00    2.00
          6          3          1          4    3.00    9.00    3.67    4.60    3.00    2.00
          6          4          1          1    2.50    8.00    1.67    3.00    3.00    2.00
          4          6          3          2    3.25    2.00    2.00    5.00    3.50    2.00
          4          1          2          9    4.00    1.00    4.00    5.80    5.50    2.00
          5          5          3          2    3.50    7.00    3.00    5.80    3.00    2.00
          3          6          2          1    1.00    9.00    2.00    2.20    2.50    2.00
          6          1          2          1    1.00    9.00    4.00    7.00    4.00    2.00
          5          2          2          2    2.50    5.00    1.33    6.00    2.75    2.00
          4          2          2          3    3.00    5.00    3.00    5.80    2.75    2.00
          3          7          2          2    3.50    7.50    3.00    4.80    2.50    2.00
          5          1          6          5    5.00    3.00    4.00    5.40    4.00    2.00
          4          4          3          5    3.00    4.50    3.00    5.00    2.75    2.00
          3          6          5          5    4.75    4.50    4.00    3.60    2.50    2.00
          3          1          6          1    3.25    5.50    2.67    6.60    2.50    2.00
          4          2          4          3    3.25    3.00    2.00    5.20    3.75    2.00
          8          1          2          4    3.25    1.50    3.67    5.80    5.00    2.00
          4          2          2          2    2.75    7.00    3.00    5.40    2.50    2.00
          6          1          3          1    1.00    8.50    1.00    3.60    3.25    2.00
          5          3          5          3    3.75    6.00    3.00    5.80    3.00    2.00
          6          4          6          5    4.00    5.00    2.00    3.60    3.75    2.00
         11          1          3          1    1.50    9.00    4.00    3.60    5.00    2.00
          7          7          1          7    6.25    3.00    4.00    6.40    3.00    2.00
          6          4          2          3    3.75    5.50    3.67    4.60    5.00    2.00
          7          1          2          5    4.75    4.00    3.33    5.80    3.50    2.00
          2          1          2          3    2.50    7.00    3.00    3.40    2.00    1.00
          3          2          1          4    4.75    4.50    3.00    6.20    1.25    1.00
          6          2          5          1    2.00    7.00    4.00    5.40    2.25    1.00
          4          7          2          1    2.00    8.50    1.00    4.60    1.00    1.00
          4          4          5          4    3.50    7.00    3.00    2.20    2.00    1.00
          6          1          1          3    1.00    8.00    1.00    6.80    1.00    1.00
          4          1          2          1    2.00    9.00    1.00    4.80    1.50    1.00
          6          2          2          3    4.25    6.50    2.00    5.20    2.00    1.00
          4          1          6          2    3.00    8.00    2.00    4.80    2.50    1.00
          4          3          6          2    2.25    8.00    3.00    4.40    2.75    1.00
          4          1          7          3    4.00    7.00    2.00    5.80    4.25    1.00
          8          2          4          5    2.25    7.50    3.67    2.60    3.00    1.00
          2          2          4          4    4.75    4.00    4.00    5.00    3.25    1.00
          7          2          4          2    3.50    6.00    3.00    5.00    3.75    1.00
          3          3          2          3    3.50    7.00    3.33    4.20    2.00    2.00
          6          1          2          1    1.75    9.00    1.00    5.40    1.50    2.00
          7          1          1          7    7.50    1.00    4.00    4.00    4.25    2.00
          4          5          2          4    2.75    5.00    3.33    3.40    3.25    2.00
          3          4          2          3    3.00    7.00    3.00    5.60    2.50    2.00
          5          1          5          1    1.00    7.50    1.33    6.20    2.25    1.00
          5          2          6          2    1.75    8.50    2.00    3.60    2.00    1.00
          5          1          2          2    4.50    5.50    1.00    5.60    1.00    1.00
          2          6          3          2    1.00    9.00    1.00    5.40    1.00    1.00
          2          4          2          3    4.50    7.00    2.67    5.80    1.75    1.00
          7          3          5          4    4.25    7.50    3.33    3.80    1.00    1.00
          6          1          3          5    5.50    2.00    4.00    6.00    2.00    1.00
          4          1          3          6    5.00    3.00    2.67    5.00    2.25    1.00
          4          2          3          3    3.00    3.00    2.00    3.80    1.25    1.00
          8          7          1          1    4.00    8.00    2.67    3.00    2.25    1.00
          6          2          2          4    2.00    3.00    2.00    3.40    1.00    1.00
          9          5          3          1    3.00    9.00    1.00    6.60    3.50    1.00
          5          2          2          2    2.00    8.00    2.00    3.60    4.00    1.00
          3          2          2          2    3.25    7.50    1.00    2.60    3.00    1.00
          3          4          1          1    2.50    6.50    2.00    4.00    2.50    1.00
          6          4          1          1    1.50    8.00    1.67    3.40    4.25    1.00
          6          1          2          5    3.50    4.50    4.00    5.60    4.50    1.00
          7          1          5          1    1.00    6.50    3.33    6.60    4.75    1.00
          8          1          6          8    6.75    1.00    5.67    6.20    5.25    1.00
          4          1          6          3    3.75    9.00    4.00    5.40    3.50    1.00
          5          1          4          5    4.50    4.50    3.67    6.20    3.50    1.00
          6          2          4          5    4.75    1.00    4.00    4.60    4.75    1.00
          3          1          2          5    6.00    9.00    3.00    3.20    5.00    1.00
          5          1          2          2    3.00    7.00    3.00    3.80    1.75    1.00
          6          4          2          2    2.50    7.50    1.67    5.00    2.50    1.00
          2          2          7          5    4.75    6.00    3.67    5.60    4.00    1.00
          7          3          2          1    3.00    1.00    1.00    6.20    1.00    1.00
          5          1          4          4    3.75    2.00    3.00    5.40    2.00    1.00
          4          1          4          4    3.50    7.00    3.00    5.60    2.00    1.00
          6          7          1          4    2.50    5.00    3.33    3.60    2.25    1.00
          7          1          3          6    5.00    1.00    5.33    5.60    4.75    1.00
          4          5          4          2    2.50    7.00    2.00    4.40    4.25    1.00
          6          1          7          5    5.00    3.50    4.00    5.20    4.50    1.00
          4          4          1          3    2.75    7.50    2.67    4.80    2.50    1.00
          7          2          6          3    3.00    5.50    4.00    3.20    4.00    1.00
          3          7          1          1    1.00    7.00    1.00    4.80    1.75    1.00
          4          7          2          2    2.50    8.00    1.67    3.80    1.50    1.00
          3          1          4          1    1.75    9.00    2.00    6.20    2.00    1.00
          3          2          6          1    3.00    6.00    2.00    5.60    3.50    1.00
          6          2          2          2    4.50    6.50    2.33    5.20    3.25    1.00
          4          7          1          1    2.00    9.00    1.00    3.80    1.00    1.00
          3          2          2          5    3.00    2.50    3.00    5.80    2.25    1.00
          7          6          2          2    2.75    8.00    3.00    4.00    2.50    1.00
          4          7          3          2    2.25    8.50    1.00    5.00    2.75    1.00
          6          4          2          1    2.75    8.00    2.00    5.00    4.00    1.00
          4          1          5          4    3.75    7.00    4.00    3.20    3.50    1.00
          3          3          6          1    1.00    9.00    2.33    4.20    1.00    1.00
          2          4          1          1    2.50    8.00    2.00    2.60    1.00    1.00
          5          1          3          3    2.75    6.00    2.67    4.00    2.25    1.00
          3          1          2          3    3.50    7.00    3.00    5.80    1.00    1.00
          4          6          2          5    4.00    4.50    3.00    4.20    3.25    1.00
          5          4          1          1    2.00    9.00    2.00    4.60    2.50    1.00
          1          1          2          1    1.75    9.00    1.00    5.00    1.75    1.00
          3          1          2          1    5.25    7.00    2.00    5.00    1.75    2.00
          5          1          2          5    4.50    5.00    4.00    5.40    3.00    2.00
          3          1          1          3    5.75    3.50    4.00    4.80    2.00    2.00
          2          4          1          5    2.25    4.50    4.00    5.40    3.75    2.00
          7          2          1          4    5.50    6.00    3.67    5.00    3.25    2.00
          6          5          2          5    3.25    6.00    3.00    3.80    3.75    2.00
          6          4          3          2    4.25    4.50    4.00    5.80    6.00    2.00
          6          1          6          3    2.50    6.00    3.00    5.80    3.00    2.00
          5          2          1          6    5.00    4.00    4.00    5.00    3.75    2.00
          6          1          6          3    2.50    7.50    3.33    5.80    2.00    2.00
          4          2          2          5    4.50    5.00    3.33    5.40    2.00    2.00
          3          2          1          1    1.00    9.00    1.00    5.00    1.00    2.00
          3          2          3          2    2.75    8.00    2.00    3.60    2.00    2.00
          3          5          2          5    4.00    4.00    3.67    4.60    1.75    2.00
          2          7          1          1    1.50    8.00    2.00    5.60    1.00    2.00
          3          1          2          6    3.75    6.50    4.00    4.00    2.00    2.00
          7          2          2          1    2.25    6.50    3.67    4.60    1.75    2.00
          6          7          1          1    1.00    9.00    1.00    1.00    1.00    2.00
          3          7          4          5    5.00    5.00    5.00    4.40    1.00    2.00
          2          5          2          4    4.00    7.00    2.67    4.60    1.25    2.00
          4          4          2          3    2.75    6.50    3.67    6.00    2.00    2.00
          5          1          3          3    3.50    5.00    2.00    2.80    2.25    2.00
          3          7          2          5    4.00    5.00    3.33    5.80    1.25    2.00
          4          3          4          1    3.75    8.00    3.33    5.40    1.75    2.00
          2          1          5          3    2.00    9.00    2.67    6.20    1.00    2.00
          3          1          3          4    3.50    6.00    3.33    2.40    1.75    2.00
          5          1          3          3    2.00    9.00    3.67    5.80    1.00    2.00
          6          1          6          5    5.00    1.50    4.00    6.00    2.00    2.00
          6          5          3          3    3.50    7.50    3.00    6.20    2.00    2.00
          3          1          2          2    3.00    4.50    3.67    6.00    2.00    2.00
          4          1          4          4    4.25    7.50    3.00    5.60    1.25    2.00
          3          2          5          4    3.25    6.50    3.33    5.60    2.00    2.00
          4          2          5          1    2.75    9.00    1.00    4.00    1.00    2.00
          6          1          2          2    2.25    7.50    2.00    6.00    2.25    2.00
          4          5          2          3    6.00    3.00    2.00    5.60    2.00    2.00
          8          7          1          5    2.50    8.00    1.33    5.40    1.25    2.00
          4          1          2          3    3.50    6.50    4.00    5.80    1.25    2.00
          3          1          3          2    3.75    6.50    2.00    5.40    2.00    2.00
          3          7          2          1    1.00    9.00    1.00    5.20    2.00    2.00
          5          7          2          1    1.00    9.00    1.67    5.20    1.50    2.00
          5          1          6          3    2.75    6.00    3.67    5.40    1.25    2.00
          7          3          2          1    3.25    7.50    1.00    3.00    2.00    2.00
          4          5          2          4    4.50    6.00    3.00    4.00    1.50    2.00
          4          1          5          5    3.50    7.50    3.00    2.40    1.75    2.00
          7          4          2          7    3.25    8.00    3.67    6.00    2.00    2.00
          6          1          2          5    3.25    8.50    3.67    6.00    1.25    2.00
          3          1          3          4    1.50    7.00    2.67    4.40    1.50    2.00
          3          1          2          2    2.00    8.00    2.33    5.80    2.00    2.00
          6          2          1          2    3.50    4.50    3.00    4.20    5.00    2.00
          6          1          2          5    4.75    3.50    3.67    5.80    3.25    2.00
          6          1          2          5    5.00    1.00    4.00    4.80    4.50    2.00
          6          2          2          3    2.50    8.00    3.00    5.80    3.50    2.00
          6          1          2          5    5.75    3.00    4.00    5.80    5.25    2.00
          3          6          2          1    2.25    9.00    1.00    3.60    2.50    2.00
          3          3          2          5    3.75    3.00    3.33    3.60    2.75    2.00
          7          1          6          9    8.25    1.00    4.00    5.80    5.50    2.00
          6          7          1          5    5.00    1.50    4.00    3.40    2.75    2.00
          6          2          4          4    3.75    4.00    3.33    4.80    2.50    2.00
          3          4          2          3    3.00    5.00    2.67    4.00    4.00    2.00
          3          3          4          3    2.25    6.00    3.00    6.60    2.50    2.00
          4          7          2          2    4.25    5.00    4.00    3.20    2.75    2.00
          3          1          1          5    3.50    4.00    2.67    5.40    3.00    2.00
          3          1          2          3    3.25    6.50    3.67    5.80    3.00    2.00
          6          1          2          4    5.00    3.50    4.00    7.00    3.25    2.00
          5          2          6          4    4.75    6.50    4.00    5.60    2.50    2.00
          4          3          3          2    4.25    3.00    4.00    4.00    3.25    2.00
          5          1          1          5    5.25    1.00    6.33    7.00    6.75    2.00
          6          1          4          2    2.25    8.00    3.67    5.80    3.00    2.00
          3          2          6          2    2.00    2.00    1.67    4.00    3.50    2.00
          3          1          2          2    4.25    4.00    2.00    6.40    2.50    2.00
          6          2          6          5    5.50    1.00    4.00    2.60    5.00    2.00
          3          1          1          2    3.00    8.00    1.00    4.80    3.00    2.00
          6          1          3          5    5.00    2.00    4.00    5.80    3.50    2.00
          6          1          5          1    1.00    8.50    1.00    4.80    6.00    2.00
          7          1          6          5    3.25    6.50    4.00    6.40    4.00    2.00
          5          1          3          5    4.75    1.50    4.67    6.00    3.25    2.00
          9          5          2          2    2.00    7.50    3.33    5.00    3.50    2.00
          4          1          2          3    3.25    6.50    3.67    4.40    4.25    2.00
          4          2          2          3    4.00    7.50    4.00    5.40    3.25    2.00
          7          2          1          5    2.75    1.00    4.67    4.80    2.50    2.00
          3          1          2          5    7.75    3.00    3.67    7.00    4.00    2.00
          5          1          6          4    4.00    6.00    4.00    5.40    4.25    2.00
          6          2          3          5    5.00    1.50    4.00    4.20    5.00    2.00
          7          1          2          7    5.00    1.00    4.00    6.00    5.75    2.00
          5          2          3          3    4.00    7.50    3.00    5.40    4.50    2.00
          4          1          5          5    5.00    1.50    4.00    5.80    3.00    2.00
          4          5          4          2    4.25    8.50    2.00    4.00    3.00    2.00
          6          1          1          4    3.75    5.50    3.33    4.00    3.50    2.00
          9          1          4          5    5.00    4.50    4.00    7.00    5.00    2.00
          4          7          2          5    4.25    5.00    3.00    1.60    2.75    2.00
          6          1          4          4    4.75    2.00    3.33    6.80    2.50    2.00
          6          1          3          7    6.00    2.00    5.33    5.60    2.50    2.00
