# Supplementary material for: Under threat by popular vote: German-speaking immigrants’ affect and cognitions following the Swiss vote against mass immigration
Source: PLoS One. 2017 Apr 13;12(4):e0175896. doi: 10.1371/journal.pone.0175896 (PMC5391132; doi:10.1371/journal.pone.0175896)
Supplement: S4 File — (INP) [file pone.0175896.s004.inp]

data: file = ExclThreat_SEMData.dat;

variable: 
names are Pol_LR Move Pal_CH Mood
 NF Hurt AttCH LS AttImmi Canton;

usevariables are Pol_LR Move Pal_CH Mood
 NF Hurt AttCH LS AttImmi Canton;
missing = all(-77);

analysis:
estimator = mlr;

model:
AttImmi on Pol_LR;

React by NF Hurt Mood;

React on AttImmi Pal_CH Canton;

LS on React;
AttCH on React AttImmi;
Move on React AttImmi;

Pal_CH with Move; 


model indirect:

LS ind AttImmi;
AttCH ind AttImmi;
Move ind AttImmi;

React ind Pol_LR;

output: stdyx sampstat modindices (10);
